# Supplementary material for: Development of a Novel Apigenin Dosage form as a Substitute for the Modern Triple Antithrombotic Regimen
Source: Molecules. 2023 Mar 2;28(5):2311. doi: 10.3390/molecules28052311 (PMC10005222; doi:10.3390/molecules28052311)
Supplement: Supplementary file 1 [file molecules-28-02311-s001.zip]

Archive with 1 entries (1 files):
- molecules-2225081-supplementary.pdf
